# Supplementary material for: Changes in immune cell populations during acclimatization to high altitude
Source: Physiol Rep. 2024 Nov 17;12(22):e70024. doi: 10.14814/phy2.70024 (PMC11570420; doi:10.14814/phy2.70024)
Supplement: Supplementary file 9 — Table S1. Flow Cytometry Immune Cell Characterization Panel. [file PHY2-12-e70024-s007.xlsx]

## Sheet: Table S1
Supplemental Table 1. Flow Cytometry Immune Cell Characterization Panel
Description	Vendor	Catalog #
Human TruStain FcX™ (Fc Receptor Blocking Solution)	Biolegend	422302
PerCP/Cyanine5.5 anti-human CD3 Antibody	Biolegend	317336
APC/Cyanine7 anti-mouse/human CD11b Antibody	Biolegend	101226
Brilliant Violet 650™ anti-human CD25 Antibody	Biolegend	302634
Brilliant Violet 711™ anti-human CD45 Antibody	Biolegend	304050
APC anti-human CD66b Antibody	Biolegend	305118
Brilliant Violet 605™ anti-human CD56 (NCAM) Antibody	Biolegend	318334
Alexa Fluor® 488 anti-human CD14 Antibody	Biolegend	325610
Brilliant Violet 510™ anti-human CD163 Antibody	Biolegend	333628
Brilliant Violet 785™ anti-human CD8 Antibody	Biolegend	344740
PE anti-human CD16 Antibody	Biolegend	302008
CD19 Monoclonal Antibody (HIB19), PerCP-eFluor™ 710, eBioscience	Invitrogen	46-0199-42
BV421 Mouse Anti-Human HLA-DR, DP, DQ	BD Biosciences	564244
PE/Cyanine 5 anti-human CD4 Antibody	Biolegend	317412
Alexa Fluor® 488 anti-human CD14 Antibody	Biolegend	325610
