# Supplementary material for: Changes in immune cell populations during acclimatization to high altitude
Source: Physiol Rep. 2024 Nov 17;12(22):e70024. doi: 10.14814/phy2.70024 (PMC11570420; doi:10.14814/phy2.70024)
Supplement: Supplementary file 10 — Table S2. Flow Cytometry TLR4 Surface Expression Panel. [file PHY2-12-e70024-s009.xlsx]

## Sheet: Sheet1
Supplemental Table 2. Flow Cytometry TLR4 Surface Expression Panel
Description	Vendor	Catalog #
Human TruStain FcX™ (Fc Receptor Blocking Solution)	Biolegend	422302
Alexa Fluor® 488 anti-human CD14 Antibody	Biolegend	325610
LIVE/DEAD™ Fixable Far Red Dead Cell Stain Kit	Thermofisher	L34973
PE anti-human CD284 (TLR4) Antibody	BioLegend	312806
