# Supplementary material for: Changes in immune cell populations during acclimatization to high altitude
Source: Physiol Rep. 2024 Nov 17;12(22):e70024. doi: 10.14814/phy2.70024 (PMC11570420; doi:10.14814/phy2.70024)
Supplement: Supplementary file 11 — Table S3. Pearson correlation analyses of all immune cell populations and AMS scores and oxygen saturation (SpO2) on day 1 and 3 at altitude. [file PHY2-12-e70024-s011.xlsx]

## Sheet: Sheet1
Supplemental Table 3. Pearson correlation analyses of all immune cell populations and AMS scores and oxygen saturation (SpO2) on day 1 and 3 at altitude.
Oxygen Saturation (SpO2) - HA1
Immune Population	r	p-value
Total Monocyte	0.23	0.397
Classical Monocyte	0.26	0.332
Intermediate Monocyte	-0.38	0.151
Non-Classical Monocyte	0.43	0.094
CD3 T Cells	-0.19	0.479
CD4 T Cells	-0.08	0.601
CD8 T cells	-0.28	0.286
B Cells	-0.27	0.317
DN T Cells	0.39	0.133
NK T Cells	0.09	0.733
Oxygen Saturation (SpO2) - HA3
Immune Population	r	p-value
Total Monocyte	0.382	0.13
Classical Monocyte	0.429	0.086
Intermediate Monocyte	0.094	0.72
Non-Classical Monocyte	0.262	0.072
CD3 T cells	-0.62	0.008**
CD4 T Cells	-0.165	0.526
CD8 T cells	-0.42	0.093
B Cells	-0.198	0.446
DN T Cells	-0.128	0.625
NK T Cells	-0.321	0.209
AMS Scores - HA1
Immune Population	r	p-value
Total Monocyte	0.074	0.776
Classical Monocyte	0.057	0.827
Intermediate Monocyte	0.131	0.615
Non-Classical Monocyte	0.447	0.072
CD3 T Cells	-0.143	0.583
CD4 T Cells	0.076	0.772
CD8 T cells	-0.143	0.5852
B Cells	-0.084	0.749
DN T Cells	-0.606	0.010**
NK T Cells	0.317	0.214
AMS Scores - HA3
Immune Population	r	p-value
Total Monocyte	-0.022	0.932
Classical Monocyte	-0.043	0.868
Intermediate Monocyte	-0.086	0.743
Non-Classical Monocyte	-0.027	0.919
CD4 T Cells	0.371	0.835
CD8 T cells	-0.138	0.142
B Cells	-0.094	0.719
DN T Cells	0.075	0.776
NK T Cells	-0.384	0.128
